# Supplementary material for: Assessment of Variability Sources in Grape Ripening Parameters by Using FTIR and Multivariate Modelling
Source: Foods. 2023 Feb 24;12(5):962. doi: 10.3390/foods12050962 (PMC10001218; doi:10.3390/foods12050962)
Supplement: Supplementary file 1 [file foods-12-00962-s001.zip]

Archive with 2 entries (2 files):
- foods-2190314- supplementary_checked.pdf
- Supplementary Table.pdf
